# Supplementary material for: Transplantation of exogenous mitochondria mitigates myocardial dysfunction after cardiac arrest
Source: eLife. 2025 Apr 10;13:RP98554. doi: 10.7554/eLife.98554 (PMC11984951; doi:10.7554/eLife.98554)
Supplement: Figure 3—source data 1. [file elife-98554-fig3-data1.zip]

Archive with 2 entries (1 files):
- Figure 3-source data 1/
- Figure 3-source data 1/Figure 3—source data 1.pdf
