# Supplementary material for: Transplantation of exogenous mitochondria mitigates myocardial dysfunction after cardiac arrest
Source: eLife. 2025 Apr 10;13:RP98554. doi: 10.7554/eLife.98554 (PMC11984951; doi:10.7554/eLife.98554)
Supplement: Figure 3—source data 2. [file elife-98554-fig3-data2.zip]

Archive with 3 entries (2 files):
- Fifure3-source data 2/
- Fifure3-source data 2/COX IV.tif
- Fifure3-source data 2/TOM20.tif
