# Supplementary material for: Transplantation of exogenous mitochondria mitigates myocardial dysfunction after cardiac arrest
Source: eLife. 2025 Apr 10;13:RP98554. doi: 10.7554/eLife.98554 (PMC11984951; doi:10.7554/eLife.98554)
Supplement: Figure 6—source data 1. [file elife-98554-fig6-data1.zip]

Archive with 2 entries (1 files):
- Figure 6-source data1/
- Figure 6-source data1/Figure 6-source data1.pdf
