# Supplementary material for: Transplantation of exogenous mitochondria mitigates myocardial dysfunction after cardiac arrest
Source: eLife. 2025 Apr 10;13:RP98554. doi: 10.7554/eLife.98554 (PMC11984951; doi:10.7554/eLife.98554)
Supplement: Figure 6—source data 2. [file elife-98554-fig6-data2.zip]

Archive with 7 entries (6 files):
- Figure 6-source data 2/
- Figure 6-source data 2/Cleaved-caspase3-1.tif
- Figure 6-source data 2/Cleaved-caspase3-2.tif
- Figure 6-source data 2/Cleaved-caspase3-3.tif
- Figure 6-source data 2/GAPDH-1.tif
- Figure 6-source data 2/GAPDH-2.tif
- Figure 6-source data 2/GAPDH-3.tif
